# Supplementary material for: The role of perceived threat and self-efficacy in the use of Insecticide Treated Bednets (ITNs) to prevent malaria among pregnant women in Tororo District, Uganda
Source: PLoS One. 2023 Jul 26;18(7):e0289097. doi: 10.1371/journal.pone.0289097 (PMC10370871; doi:10.1371/journal.pone.0289097)
Supplement: S1 Dataset — (XLSX) [file pone.0289097.s001.xlsx]

## Sheet: Sheet1
dateofinterview	age	numberofchildren	ageatfirstbirth	ageyoungest	attendedformaleducation	educationlvl	electricity	radio	cassetteplayer	television	mobilephone	fixedphone	refrigirator	table	chairs	sofaset	bed	cupboard	clock	currentlymarried	numberofpeopleinhousehold	numbersleepingspaces	residencetown1village2	numberofmosquitobednets	sleepinmosquitonetlastnight	reasonfornotsleepinginmosquitone	reasonds	howoftenusemosquitonet	hhmemberwillpurchasenet	fishing	coveringprotection	screensforwindows	clothing	other	medicineduringpregnancy	q301	q302	q303	q304	q305	q306	q401	q402	q403	q404	q501	q502	q503	q504
2015-01-21	22	3	3	3	1	2	1	1	0	1	1	0	0	1	1	0	1	1	1	1	5	4	1	3	0	1	1	5	1	0	0	0	0	0	0	1	3	1	4	3	2	1	1	1	1	1	2	1	3
2015-01-21	21	1	7	0	1	2	0	1	0	0	0	0	0	1	1	0	1	0	0	1	3	5	1	1	0	6	6	5	1	0	0	0	0	0	1	2	3	3	3	3	2	1	2	1	1	1	3	3	3
2015-01-20	26	3	6	3	1	4	0	1	0	0	0	0	0	0	0	0	1	0	0	1	5	4	1	1	0	6	6	5	3	0	0	0	0	0	0	2	3	2	3	2	2	3	1	2	1	2	3	2	3
2015-01-16	31	5	2	2	1	2	0	0	0	0	1	0	0	1	1	1	1	0	0	1	8	4	2	5	0	8	8	3	2	0	0	0	0	0	0	4	3	3	3	4	3	3	1	2	1	2	3	1	3
2015-01-21	18	1	5	0	1	4	1	0	0	1	0	0	1	1	1	1	1	1	0	0	4	3	1	2	0	8	8	3	3	0	0	0	0	0	1	2	3	4	3	2	3	3	1	1	2	1	2	1	2
2015-01-12	30	2	7	8	1	4	0	1	0	0	1	0	0	1	1	0	1	0	0	1	4	4	2	2	0	1	1	3	2	0	0	0	0	0	0	4	2	4	4	3		1	1	2	1	1	3	1	2
2015-01-22	22	1	7	0	1	7	0	1	0	0	1	0	0	1	1	0	1	0	0	1	4	3	2	2	1			1	2	0	0	0	0	0	1	2	3	4	4	3	2	4	1	2	1	1	2	1	1
2015-01-15	49	6	7	10	0	3	0	0	0	0	0	0	0	0	0	0	1	0	0	1	3	3	1	1	0	3	3	5	2	0	0	0	0	0	0	2	3	3	4	2	3	3	1	2	2	2	2	1	2
2015-01-19	20	3	1	3	0	4	0	0	0	0	1	0	0	1	0	0	0	0	0	1	4	3	1	2	0	4	4	3	1	0	0	0	0	0	0	2	3	3	2	2	2	3	2	1	2	3	2	2	3
2015-01-21	35	4	7	7	1	4	0	0	0	0	1	0	0	1	0	0	1	0	0	1	5	4	2	3	0	1	1	2	2	0	0	0	0	0	0	1	3	3	4	2	3	4	1	2	1	1	2	1	2
2015-01-19	26	1	7	0	1	4	1	1	0	1	1	0	0	1	1	1	1	1	0	1	3	2	1	3	0	1	1	3	2	0	0	0	0	0	0	2	3	4	3	3	3	2	2	1	1	2	2	2	3
2015-01-12	22	1	7	0	1	2	0	1	0	0	1	0	0	1	1	0	0	0	0	1	2	3	1	1	0	6	6	5	2	0	0	0	0	0	0	3	3	4	4	3	4	4	1	3	1	2	1	1	2
2015-01-15	20	1	7	0	1	4	0	1	0	0	1	0	0	1	1	1	1	0	0	1	3	4	2	2	1			1	1	0	0	0	0	0	0	4	3	3	3	4	2	4	1	2	1	1	2	1	2
2015-01-12	37	6	7	3	1	6	0	0	0	0	1	0	0	1	1	0	1	0	0	1	8	4	2	2	0	8	8	5	2	0	0	0	0	0	0	3	4	1	4	2	1	2	1	1	2	2	2	1	2
2015-01-19	32	5	7	5	1	2	0	1	1	1	1	0	0	1	1	1	1	0	1	1	7	5	2	3	0	1	1	3	2	0	0	0	0	0	0	2	4	4	4	3	1	4	1	2	1	3	3	2	3
2015-01-23	22	2	7	2	1		0	0	0	0	0	0	0	0	1	1	0	0	0	1	5	3	2	4	0	1	1	3	3	0	0	0	0	0	0	2	2	3	3	3	2	3	2	2	1	2	3	3	2
2015-01-14	22	2	6	2	1	3	1	0	0	1	1	0	0	1	0	0	1	0	1	0	3	4	1	2	1			1	1	0	0	0	0	0	1	3	3	4	3	3	4	4	1	2	1	2	1	2	2
2015-01-12	28	2	5	10	1	6	0	1	0	0	1	0	0	1	1	0	1	1	0	1	4	3	2	2	0	8	8	3	2	0	0	0	0	0	0	2	2	1	4	2	3	2	1	3	2	2	1		1
2015-01-15	22	1	7	0	1		0	1	1	0	1	0	0	1	1	1	1	0	1	1	3	4	2	3	1			1	1	0	0	0	0	0	0	4	3	4	3	4	3	4	4	3	1	2	2	1	1
2015-01-22	21	1	7	0	1		0	1	0	0	0	0	0	1	1	0	1	1	1	1	3	3	2	2	1			2	2	0	0	0	0	0	0	2	2	3	3	3	3	3	1	1	1	1	2	2	3
2015-01-22	36	6	5	3	1	4	0	1	0	0	1	0	0	1	1	0	1	0	0	1	7	5	2	4	1			2	2	0	0	0	0	0	0	3	3	2		2	3	3	1	2	1	1	2	1	1
2015-01-22	24	2	7	3	1	2	0	1	0	0	1	0	0	1	1	0	1	1	1	1	4	4	2	4	1			1	1	0	0	0	0	0	0	2	2	2	3	4	2	3	1	2	1	1	2	1	2
2015-01-23	22	1	5	4	1	3	0	1	0	1	0	0	0	1	0	0	1	0	0	1	4	4	2	4	1			2	1	0	0	0	0	0	0	3	2	2	2	3	3	2	1	1	1	2	2	2	3
2015-01-22	22	1	7	1	1	5	1	1	1	1	1	1	1	1	1	1	1	1	1	1	5	2	1	1	1			2	2	1	1	1	1	0	1	2	3	4	3	2	2	3	1	2	1	1	3	1	1
2015-01-21	26	5	4	2	1	2	0	0	0	0	1	0	0	1	1	0	1	0	0	1	7	4	2	3	1			1	3	0	0	0	0	0	0	1	2	3	4	4	3	4	3	1		1	1	1	1
2015-01-20	18	1	5	0	1	2	0	1	0	0	1	0	0	1	1	0	1	1	1	0	7	7	2	7	1			1	2	0	0	0	0	0	0	4	2		4	4		4	2	4		1		1	1
2015-01-21	22	3	5	1	1	2	0	1	0	0	1	0	0	0	1	0	1	0	0	1	5	4	2	1	0	8	8	5	1	0	0	0	0	0	0	1	2	3	4	4	1	4	1	4	1	2	3
2015-01-21	26	5	4	3	1	2	0	0	0	0	1	0	0	1	1	0	1	0	0	1	7	4	2	3	1			1	3	0	0	0	0	0	0	1	2	3	4	4	3	4	3	1		1	1	1	1
2015-01-20	23	3	3	5	1	2	0	1	0	0	1	0	0	1	1	1	1	1	1	1	5	5	2	4	1			1	3	0	0	0	0	0	0	1	3	3	4	4	2	4	1	4		1	1	1	1
2015-01-20	25	2	6	3	1	2	1	1	1	1	1	0	0	1	1	1	1	0	1	1	4	4	1	3	1			1	1	0	0	0	0	0	0	1	2	4	4	4	1	4	1	4	1	1	1	1	1
2015-01-20	21	4	6	1	1		0	1	0	0	1	0	0	1	1	0	1	0	0	1	6	5	1	4	1			1	3	0	0	0	0	0	0	1	2	4	4	4	2	4	2	4	1	1	1	1	1
2015-01-20	28	3	6	6	1	2	1	1	1	1	1	0	1	1	1	0	1	1	1	1	6	5	1	4	1			1	2	0	0	0	0	0	0	1	3	3	4	4	1	4	1	4	2	1	1	1	1
2015-01-20	18	1	5	0	1	5	0	0	0	0	0	0	0	0	1	0	1	0	0	1	6	5	2	1	0	8	8	5	3	0	0	0	0	0	0	4	1		4	2		3	2	4		3	4	4	4
2015-01-20	25	4	5	1	1	3	0	1	0	0	0	0	0	1	1	0	1	1	1	1	4	4	1	2	1			2	1	0	0	0	0	0	0	2	2	3	4	4	2	4	2	4	3	1	2	1	1
2015-01-20	30	3	7	5	1	5	1	1	1	1	1	0	0	1	1	1	1	1	1	1	8	6	1	6	1			1	2	0	0	0	0	0	0	1	2	3	4	4	1	4	1	1		1	1	1	1
2015-01-20	23	3	6	1	1	5	1	1	1	1	1	0	0	1	1	1	1	1	1	1	5	4	1	5	1			1	3	0	0	0	0	0	0	1	2	3	4	4		2	2	1		1	1	1	1
2015-01-19	40	6	6	9	0	4	0	0	0	0	1	0	0	0	1	0	1	0	0	1	8	6	2	6	1			1	2	0	0	0	0	0	0	1	3	4	4	4	2	3	1	4	1	1	1	1	1
2015-01-21	23	1	7	0	1	4	0	1	0	0	1	0	0	0	0	0	1	0	0	1	3	3	1	2	1			1	1	0	0	0	0	0	0	2	2		4	4		2	2	4		1	1	1	1
2015-01-19	38	8	5	2	1	6	0	1	0	0	1	0	0	1	1	0	1	0	1	1	10	7	2	7	1			2	3	0	0	0	0	0	0	1	2	4	4	4	2	4	1	4	1	1	1	1	1
2015-01-19	30	5	5	4	1	4	0	1	0	0	1	0	0	0	1	0	1	0	0	1	7	4	2	2	0	3	3	4	2	0	0	0	0	0	0	1	3	4	4	4	2	4	1	4	1	2	3
2015-01-19	30	6	7	1	1	2	0	1	0	0	1	0	0	1	1	0	1	0	1	1	8	7	2	7	1			1	3	0	0	0	0	0	0	1	2	4	4	4		4	1	4	1	1	1	1	1
2015-01-19	21	1	7	0	1	6	0	1	0	0	1	0	0	1	1	0	1	0	0	1	4	4	1	2	1			1	2	0	0	0	0	0	0	1	2		4	4	2	4	1	4	1	1	3	1	1
2015-01-19	23	3	4	2	1	4	0	1	0	0	1	0	0	1	1	0	1	0	1	1	5	4	2	3	1			1	3	0	0	0	0	0	0	1	3	4	4	4	2	2	2	4		1	1	1	1
2015-01-19	34	5	7	2	1	2	0	1	0	0	1	0	0	1	1	0	1	0	0	1	8	5	2	5	1			1	2	0	0	0	0	0	0	2	2	3	4	4	1	4	1	4	1	1	1	1	1
2015-01-19	35	6	5	4	1	2	0	1	0	0	1	0	0	1	1	0	1	0	1	1	2	7	2	7	1			1	3	0	0	0	0	0	0	1	3	4	4	4		4	2	4	1	1	1	1	1
2015-01-19	25	3	7	1	1	2	0	0	0	0	1	0	0	1	1	0	1	0	0	1	5	3	2	4	0			3	3	0	0	0	0	0	0	3	3	3	4	4	3	2	2	4	1	1	1	1	2
2015-01-19	18	1	5	0	1	2	0	1	0	0	1	0	0	1	1	0	1	0	0	1	3	3	1	1	0	8	8	5	2	0	0	0	0	0	0	2	4		4	4		4	1	4	1	3	3
2015-01-16	25	3	7	2	1	3	0	1	0	0	1	0	0	1	1	0	1	0	0	1	6	5	2	4	1			1	1	0	0	0	0	0	1	1	4	4	4	4	1	4	1	4	1	1	1	1	1
2015-01-19	32	3	5	6	1	6	1	1	1	1	1	0	0	1	0	0	1	1	0	1	5	4	1	2	1			2	1	0	0	0	0	0	0	1	3	4	4	4	1	4	1	4	2	1	2	1	1
2015-01-16	21	2	5	3	1	4	0	0	0	0	1	0	0	1	0	0	0	0	0	1	6	5	2	2	0	6	6	4	3	0	0	0	0	0	0	1	3	3	4	4	1	4	2	4	1	2	3	2	2
2015-01-16	25	3	7	1	1	4	0	1	0	0	1	0	0	1	1	0	1	0	1	1	6	4	2	3	1			1		0	0	0	0	0	1	2	1	3	4	4	1	3	2	4	1	1	3	1	1
2015-01-16	28	2	7	6	1	4	0	1	0	0	1	0	0	1	1	0	1	0	0	1	4	4	2	2	0	5	5	5	3	0	0	0	0	0	0	1	3	4	4	4	2	4	1	4	1	3	3	3	3
2015-01-16	30	4	7	2	1	2	0	1	0	0	1	0	0	1	1	0	1	0	1	1	10	5	2	7	1			1	1	0	0	0	0	0	1	2	2	4	4	4	1	4	1	4	1	1	1	1	1
2015-01-19	20	1	7	0	1	4	0	1	0	0	1	0	0	1	1	0	1	0	0	1	3	3	2	2	1			1		0	0	0	0	0	0		2		4	4		3	2	4		1	2	1	1
2015-01-16	24	1	7	0	1	4	1	1	1	1	1	0	1	1	1	1	1	1	1	1	3	4	1	3	1			1	2	0	0	0	0	0	1	3	1		4	4	1	4	2	1		1	1	1	1
2015-01-15	23	2	7	1	1	2	1	1	1	1	1	0	0	1	1	1	1	1	1	1	4	3	1	4	1			1	3	0	0	0	0	0	1	1	2	4	4	4	2	4	1	4	1	1	1	1	1
2015-01-15	22	1	7	0	1	4	0	0	0	0	1	0	0	1	0	0	1	0	0	1	3	4	1	2	1			1	2	0	0	0	0	0	0	2	2		4	4		4	1	4	1	1	2	1	1
2015-01-09	30	2	5	13	0	6	1	1	0	1	1	0	0	1	1	0	1	0	0	1	4	4	1	2	0	8	8	2	1	0	0	0	0	0	0	1	3	4	4	4	2	4	1			1	2	1	1
2015-01-16	31	4	7	4	1	2	0	1	0	0	1	0	0	1	1	0	1	0	0	1	10	5	2	3	0	3	3	5	3	0	0	0	0	0	0	1	3	4	4	4	2	4	1	4	1	2	3	2	2
2015-01-21	18	1	5	0	1		0	1	0	0	1	0	0	1	1	0	1	0	1	1	3	3	2	3	1			3		0	0	0	0	0	0	2	1		4	4	2	4	3	4	1	2	1	1	3
2015-01-09	15	1	2	0	1	2	1	1	0	0	0	0	0	1	1	0	1	0	0	0	4	4	2	5	1			3	3	0	0	0	0	0	1	2	2		4	4	1	4	4	1		1	2	1	1
2015-01-09	21	2	6	2	1	3	0	1	0	0	1	0	0	1	1	0	1	1	1	1	5	4	2	5	1			1	3	0	0	0	0	0	0	1	2	4	4	4	2	4	1	4	1	1	1	1	1
2015-01-09	28	4	7	1	1	2	0	1	0	0	1	0	0	1	1	0	1	0	0	1	7	4	2	3	1			1	3	0	0	0	0	0	0	1	2	4	4	4	2	4				1	2	1	1
2015-01-09	27	7	2	2	1	6	1	0	0	0	0	0	0	1	1	0	1	0	0	1	10	4	2	3	1			2	3	0	0	0	0	0	0	1	2	4	4	4	2	4	4	4	4	1	3	1	2
2015-01-21	21	1	7	0	1	4	1	1	0	0	1	0	0	1	1	1	1	0	1	1	8	6	1	7	1			1	3	0	0	0	0	0	0	3	2	3	4	4	2	4	2	1		1	1	1	1
2015-01-09	17	1	4	0	1	4	0	1	0	0	1	0	0	1	1	1	1	0	1	1	10	6	1	3	0	3	3	5	3	0	0	0	0	0	0	1	2		4	4	1	4	1	4	1	2	4
2015-01-09	35	8	7	3	1		0	1	0	0	1	0	0	1	1	0	1	1	0	1	10	6	2	7	1			3	2	0	0	0	0	0	0	1	2	4	3	3	2	2	2	4	1	1	1	1	2
2015-01-12	23	2	7	3	1	4	0	0	0	0	1	0	0	1	1	0	1	0	0	1	4	5	2	3	1			1		0	0	0	0	0	0	2	2	4	4	4	2	2	1			1	2	1	1
2015-01-12	30	2	7	6	1	2	0	1	0	0	1	0	0	1	1	0	1	1	1	1	7	4	2	4	1			2	2	0	0	0	0	0	0	1	2		4	4	1	3	2	4		1	1	1	1
2015-01-21	23	2	5	5	1		0	1	0	0	1	0	0	1	1	0	1	0	0	1	4	4	1	3	1			1	1	0	0	0	0	0	1	1	2	3	4	4	1	4	1	4	3	1	1	1	1
2015-01-21	32	4	7	3	1	2	0	1	0	0	1	0	0	1	1	0	1	1	0	1	7	6	2	4	1			2	1	0	0	0	0	0	0	1	2	3	4	4	2	4	1	4	1	1	2	1	2
2015-01-21	25	1	7	0	1	2	0	1	0	0	1	0	0	1	1	0	1	0	1	1	3	3	2	3	1			1	3	0	0	0	0	0	0	2	4		4	4	1	4	2	4		1	1	1	1
2015-01-21	38	5	3	10	1	3	1	1	1	1	1	0	0	1	1	1	1	0	0	1	7	6	2	4	0	3	3	3	2	0	0	0	0	0	0	1	2	3	2	4	3	4	2	4	1	2	2	1	2
2015-01-12	26	1	7	0	1	4	0	1	0	0	1	0	0	1	1	0	1	0	0	1	3	3	2	2	0	6	6	4	2	0	0	0	0	0	0	1	3		4	4	2	4	1	4	1	2	3
2015-01-21	22	1	7	0	1	6	0	1	0	0	1	0	0	1	1	0	1	0	1	1	3	4	1	3	1			1	2	0	0	0	0	0	0	2	4		4	4	1	4	2	4	1	1	1	1	1
2015-01-12	20	2	5	2	1	6	0	1	0	0	1	0	0	1	1	0	1	1	0	1	10	4	2	4	1			1	2	0	0	0	0	0	0	1	2	1	4	4	2	4	1	4		1	3	1	1
2015-01-12	23	4	2	2	1	4	0	1	0	0	0	0	0	1	1	0	1	0	0	1	6	4	2	3	1			1	3	0	0	0	0	0	0	1	2	3	4	4	2	4	2			1	4	1	1
2015-01-12	25	2	6	6	1	4	0	1	0	0	1	0	0	1	1	0	1	0	0	1	4	3	2	2	1			1	3	0	0	0	0	0	0	1	2	3	4	4	2	4	1	4	4	1	1	1	1
2015-01-12	24	3	5	2	1	4	0	1	0	0	1	0	0	1	1	0	1	0	1	1	5	4	1	3	1			1	3	0	0	0	0	0	0	3	1	1	4	4		2	2	4		1	1	1	1
2015-01-23	26	5	4	1	1	4	0	1	0	0	1	0	0	1	1	0	1	0	1	1	7	5	1	4	1			1	1	0	0	0	0	0	1	2	2	3	4	4	2	4	2	4		1	1	1	1
2015-01-12	22	2	7	1	1	4	0	1	0	0	1	0	0	1	1	0	1	1	1	1	8	5	2	6	1			1	3	0	0	0	0	0	0	2	2	2	4	4	2	1	2	4		1	2	1	1
2015-01-16	18	1	5	0	1	5	0	0	0	0	0	0	0	1	1	0	1	0	0	1	3	3	2	2	0	1	1	2	3	0	0	0	0	0	0	2	2		4	4	2	4	1	4	1	1	2	1	1
2015-01-12	20	2	3	4	1	3	0	1	0	0	1	0	0	1	1	0	1	1	1	1	4	4	2	3	1			1	2	0	0	0	0	0	0	1	2	1	4	4	2	4	1	4	1	1	1	1	1
2015-01-16	24	4	7	1	1	6	0	0	0	0	1	0	0	0	1	1	0	0	0	1	6	6	2	4	1			2	2	0	0	0	0	0	0	1	1	3	1	2	2	1	2	1	4	1	1	1	2
2015-01-16	36	6	4	3	1	4	0	0	0	0	0	1	0	1	1	1	1	0	0	1	10	6	2	4	1			1	2	0	0	0	0	0	0	4	2	4	3	2	2	2	2	1	3	1	4	4	4
2015-01-22	29	3	7	5	1	2	0	1	1	1	1	0	0	1	1	1	1	1	1	1	6	6	1	6	0	8	8	2	3	0	0	0	0	0	1	1	3	3	4	4	1	4	3	4	4	1	1	1	1
2015-01-16	34	4	6	6	1	4	0	1	0	0	1	0	0	1	1	0	1	1	0	1	7	7	2	6	1			1	3	0	0	0	0	0	0	2	1	3	4	3	4	4	1	3	1	1	1	1	1
2015-01-16	18	1	5	0	1	2	0	1	0	0	1	0	0	1	1	0	1	0	1	1	3	4	1	3	1			2	3	0	0	0	0	0	0	3	1		3	2	2	1	3	1	4	2	1	4	4
2015-01-16	22	2	7	2	1	2	0	1	0	0	0	0	0	1	1	0	1	1	0	1	4	4	2	3	1			2	3	0	0	0	0	0	0	2	4	3	4	4		3	2	4	1	1	2	1	4
2015-01-16	21	2	4	4	1	2	0	0	0	0	0	0	0	1	0	0	1	0	1	1	4	4	2	3	1			2	3	0	0	0	0	0	0	1	4	4	4	4	1	3	1	4	1	2	2	1	1
2015-01-23	23	1	7	0	1	4	1	1	1	1	1	0	0	1	1	1	1	1	1	1	4	4	1	3	1			1		0	0	0	0	0	0	1	2		4	4	1	4	1	4	1	1	1	1	1
2015-01-16	30	4	7	1	1	4	0	1	0	0	1	0	0	1	1	0	1	0	1	1	6	5	1	4	1			2	2	0	0	0	0	0	1	1	2	3	4	4	1	4	1	4	1	1	1	1	2
2015-01-16	22	1	7	0	1	2	0	1	0	0	1	0	0	1	1	0	1	0	0	1	3	4	1	2	1			1	2	0	0	0	0	0	1		2		4	4	1	2	2	4	1	1	2	1	1
2015-01-21	24	2	6	5	1	6	0	0	0	0	1	0	0	0	0	0	1	0	0	1	3	3	2	3	1			1	2	0	0	0	0	0	0	1	3	3	4	4	1	4	1	4	1	1	2	1	1
2015-01-14	25	2	3	9	1	2	1	1	1	1	1	0	0	1	1	1	1	0	0	1	4	4	1	3	1			1		0	0	0	0	0	0	1	2	3	4	4		4	1	4		1	1	1	1
2015-01-13	25	3	5	3	1	5	0	0	0	0	1	0	0	1	1	0	1	0	0	1	5	5	2	4	1			1	3	0	0	0	0	0	0	1	2	4	4	4	1	4	1	2		1	1	1	1
2015-01-22	21	1	7	0	1	5	1	1	0	0	1	0	0	1	1	1	1	1	0	0	6	5	2	6	1			1	3	0	0	0	0	0	0	4	1		4	4	2	1	3	4		1		1	1
2015-01-22	22	1	7	0	1	6	0	1	0	0	1	0	0	1	1	0	1	1	1	1	5	4	1	5	1			1	3	0	0	0	0	0	0	1	2	3	4	4	2	4	1	4	1	1	1	1	1
2015-01-22	21	1	7	0	1	3	1	1	1	1	1	0	0	1	1	1	1	1	1	0	9	6	1	7	1			1		0	0	0	0	0	0	2	2		4	4	1	4	1	4	1	1		1	1
2015-01-22	23	3	5	3	1	4	1	1	1	1	1	0	0	1	1	0	1	1	0	1	5	4	1	4	1			1	1	0	0	0	0	0	1	1	2	3	4	4	1	1	4	4		1	1	1	1
2015-01-23	20	1	7	0	1	4	0	1	0	0	1	0	0	1	1	0	1	1	1	0	10	7	2	6	1			1	3	0	0	0	0	0	0		3		4	4	1	4	2	4		1		1	1
2015-01-23	29	5	6	3	1	4	0	0	0	0	1	0	0	1	1	0	1	0	1	1	8	5	2	4	1			2	2	0	0	0	0	0	1	1	2	3	4	4	1	4	1	4		1	1	1	1
2015-01-13	18	1	5	0	1	2	0	1	0	0	0	0	0	0	1	0	1	0	0	1	3	4	2	2	1			1	2	0	0	0	0	0	0	1	1		4	4	2	2	2	1		1	2	1	1
2015-01-23	26	2	6	8	1	2	0	0	0	0	1	0	0	1	1	0	1	0	1	1	7	6	2	1	0	8	8	5	3	0	0	0	0	0	0	1	1	3	4	4	1	4	2	4	1	3	4	3	3
2015-01-13	33	6	5	2	0	6	0	0	0	0	1	0	0	1	1	0	1	0	0	1	7	5	2	5	0	1	1	3		0	0	0	0	0	0	1	2	4	4	4	1	3	1	4	4	2	1	1	1
2015-01-15	16	1	3	0	1	5	0	1	0	0	1	0	0	1	1	0	1	1	1	0	7	6	1	7	1			1	3	0	0	0	0	0	0	2	3		4	4		3	1	4	1	1		1	1
2015-01-16	21	2	6	3	1	4	0	1	0	0	1	0	0	1	1	0	1	0	1	1	4	4	2	3	1			1	2	0	0	0	0	0	0	2	3	4	3	3	1	4	1	2	1	2	2	1	2
2015-01-22	20	2	4	3	1	5	0	1	0	0	1	0	0	1	1	1	1	0	0	1	5	4	1	3	1			2	2	0	0	0	0	0	1	2	3	3	3	2	2	3	1	1	1	2	2	1	1
2015-01-13	21	2	7	1	1	4	0	1	0	0	1	0	0	1	1	0	1	1	1	1	9	6	2	5	1			2		0	0	0	0	0	0	2	2	4	4	4	1	3	1
2015-01-16	27	2	7	4	1	4	1	1	0	1	1	0	1	1	1	1	1	0	1	1	4	5	1	3	1			1	1	0	0	0	0	0	0	2	3	3	4	3	1	4	1	2	1	2	2	1	2
2015-01-19	38	5	7	3	0	4	0	0	0	0	1	0	0	1	1	1	1	0	0	1	5	4	2	5	1			1	3	0	0	0	0	0	0	3	4	2	3	2	2	1	2	2	1	3	2	2	3
2015-01-14	30	4	7	3	1	4	0	1	0	0	1	0	0	1	1	0	1	0	0	1	7	5	2	6	1			1	3	0	0	0	0	0	0	2	1	3	4	4	1	4	1	4	1	1	1	1	1
2015-01-13	27	3	7	1	1	2	0	0	0	0	0	0	0	1	1	0	1	0	1	1	5	4	2	4	1			3	3	0	0	0	0	0	1	1	2	4	4	4	1	4	1	4	1	1	1	1	1
2015-01-13	43	9	5	8	1	2	0	1	0	1	1	0	1	1	0	0	1	0	1	1	8	5	2	7	0	1	1	3	1	0	0	0	0	0	0	4	2	4	1	4	1	4	1	4	1	1	1	1	1
2015-01-13	27	2	7	4	1	2	1	1	1	1	1	0	1	1	1	1	1	0	1	1	6	6	2	5	1			1	3	0	0	0	0	0	1	1	2	4	4	4	1	2	1	4		1	1	1	1
2015-01-13	27	3	7	1	1	5	0	0	0	0	0	0	0	1	1	0	1	0	1	1	5	4	2	4	1			3	3	0	0	0	0	0	1	1	2	4	4	4	1	4	1	4	1	1	1	1	1
2015-01-14	17	1	4	0	1	2	0	1	0	0	1	0	0	1	1	0	1	0	0	1	10	6	2	5	1			1	3	0	0	1	0	0	0		2		4	4		4	1	4		1	2	1	1
2015-01-14	32	6	3	2	1	4	1	1	0	1	1	0	0	1	1	0	1	1	1	1	9	5	2	4	0	8	8	1	2	0	0	0	0	0	1	1	3	4	4	4	2	4	1	4	1	1	2	1	1
2015-01-14	20	2	6	1	1	4	0	1	0	0	1	0	0	1	1	0	1	1	1	1	3	3	2	3	1			1	2	0	0	0	0	0	0	1	2		4	4	2	4	1	4	1	1	1	1	1
2015-01-14	17	1	4	0	1	4	1	1	1	1	1	0	0	1	1	1	1	1	0	1	5	4	2	3	1			1	1	0	0	0	0	0	0	1	2		4	4	2	4	1	2		1	1	1	1
2015-01-14	19	2	3	3	1	4	0	1	0	0	1	0	0	1	1	0	1	0	1	1	7	4	2	3	1			1	3	0	0	0	0	0	0	1	2	4	4	4	2	4	1	4	1	1	2	1	1
2015-01-14	23	3	4	4	1	3	0	1	0	0	1	0	0	1	1	0	1	0	1	1	7	6	2	7	1			1	3	0	0	0	0	0	0	1	4	4	4	4	1	4	1	4	1	1	1	1	1
2015-01-14	22	2	5	4	1	2	1	1	1	1	1	0	1	1	1	0	1	0	1	1	4	4	1	3	1			1	3	0	0	0	0	0	0	1	3	4	4	4	3	4	1	4	1	1	1	1	1
2015-01-20	28	5	6	1	1	2	0	0	0	0	0	0	0	1	1	0	1	0	0	1	6	5	2	4	1			2	2	0	0	0	0	0	0	2	3	3	3	2	2	3	1	2	1	2	2	2	3
2015-01-20	36	5	5	6	1	3	1	1	0	1	1	0	0	1	1	0	1	0	0	1	10	7	1	6	1			2	2	0	0	0	0	0	0	2	2	3	2	2	2	2	1	2	1	2	2	2	2
2015-01-20	38	6	2	7	1	4	0	1	0	0	1	0	0	1	1	0	1	0	0	1	7	6	2	6	1			2	2	0	0	0	0	0	1	2	3	3		4	3	3	1	2	1	2	2	3	1
2015-01-21	30	3	7	5	1	2	1	1	0	0	1	0	1	1	1	0	1	1	0	1	6	6	1	4	1			3	2	0	0	0	0	0	1	1	3	3	4	3	2	4	2	1	2	1	2	1	2
2015-01-20	26	3	6	5	1	2	0	1	0	0	1	0	0	1	1	1	1	1	0	1	6	4	1	3	1			3	3	0	0	0	0	0	1	1	3	3	4	3	2	1	2	2	1	2	1	2	2
2015-01-15	37	6	7	4	1	6	0	1	0	0	1	0	0	1	1	0	1	1	0	1	9	6	2	5	1			1	2	0	0	0	0	0	0	4	3	4	3	4	2	4	1	2	1	1	3	1	2
2015-01-12	24	3	3	2	1	4	1	1	1	1	1	0	0	1	1	1	1	1	1	1	6	5	2	4	1			1	1	0	0	0	0	0	0	1	2	1	3	2	3	4	1	3	2	2	2	1	1
2015-01-14	21	2	6	3	1	2	0	1	0	0	1	0	0	1	1	1	1	0	1	1	6	4	2	4	1			1	3	0	0	0	0	0	0	4	3	4	4	4	3	3	1	2	1	2	1	1	1
2015-01-12	24	2	7	4	1		1	1	1	1	1	0	1	1	1	1	1	1	1	1	3	3	1	3	1			1	1	0	1	1	0	0	0	3	2	4	4	4	2	3	2	1	2	1	2	1	2
2015-01-19	30	2	7	10	1	2	1	1	1	1	1	0	1	1	1	1	1	1	0	1	4	4	1	4	1			1	1	0	0	0	0	0	1	3	3	4	4	3	2	3	3	2	1	1	2	1	2
2015-01-14	17	2	4	0	1	5	1	1	0	1	1	0	0	1	1	1	1	0	1	1	5	3	1	3	1			1	1	0	0	0	0	0	0	4	3	3	4	3		4	3	4	2	2	1	2	2
2015-01-21	32	6	6	3	1	2	0	1	0	0	1	0	0	1	1	1	1	0	0	1	6	5	2	3	1			3	2	0	0	0	0	0	0	2	3	3	3	2	2	3	1	1	1	2	2	1	1
2015-01-23	30	2	7	9	1	3	0	1	0	0	1	0	0	1	1	0	1	0	0	1	4	4	2	4	1			2	2	0	0	0	0	0	1	3	2	3	3	2	2	3	1	2	1	2	2	1	1
2015-01-21	20	1	7	0	1	4	0	1	0	0	1	0	0	1	1	1	1	1	0	1	4	4	1	2	1			2	2	0	0	0	0	0	0	2	3	3	3	3		4	1	2	1	1	2	1	2
2015-01-21	24	2	7	2	1	6	0	1	0	0	0	0	0	1	1	0	1	0	0	1	4	4	2	3	1			2	2	0	0	0	0	0	0	2	3	3	4	3	3	3	1	2	1	1	2	1	1
2015-01-19	29	5	6	2	1	6	0	1	0	0	0	0	0	1	1	1	1	0	1	1	9	5	2	5	1			1	2	0	0	0	0	0	0	2	4	4	3	4	1	4	1	2	1	2	1	1	2
2015-01-19	24	1	7	0	1	4	0	1	0	0	0	0	0	1	1	0	1	0	0	1	2	3	2	2	1			1	3	0	0	0	0	0	0	2	4	1	3	2	2	2	1	2	1
2015-01-21	21	1	7	0	1	6	0	1	0	0	0	0	0	1	1	0	1	0	1	1	3	4	2	3	1			1	2	0	0	0	0	0	0	2	2	4	3	3	3	3	3	2	1	1	2	1	1
2015-01-19	26	2	7	4	1	4	1	1	0	1	1	1	1	1	1	1	1	1	1	1	7	7	1	7	1			1	2	0	0	0	0	0	0	2	3	1	4	3	1	4	1	2	1	2	1	1	1
2015-01-21	19	2	6	1	1	6	0	0	0	0	1	0	0	1	1	1	1	0	0	0	3	3	2	2	1	.		2	2	0	0	0	0	0	0	1	3	2	3	3	2	1	1	1	1	3	2	1	1
2015-01-21	22	2	6	3	1	2	1	1	0	0	1	0	0	1	1	0	1	0	0	1	4	4	2	3	1			4	2	0	0	0	0	0	0	3	3	4	3	3	3	3	2	1	1	1	2	1	1
2015-01-27	34	5	6	3	1	4	1	1	0	1	0	1	1	1	1	1	1	1	0	1	8	6	1	7	1			1	1	0	0	0	0	0	0	2	3	3	3	2	2	3	1	2	1	1	2	1	1
2015-01-21	25	1	7	0	1	4	1	0	0	1	1	0	1	1	1	1	1	1	1	1	5	4	1	5	1			1	3	0	0	0	0	0	1	1	3	1	3	3	1	2	1	1	1	1	1	1	2
2015-01-27	18	1	5	0	1	4	0	1	0	0	0	0	0	1	1	1	1	0	0	1	3	3	1	2	1			2	2	0	0	0	0	0	0	2	3	3	3	2	2	3	1	2	1	1	1	1	1
2015-01-27	26	5	4	2	1	4	0	1	0	0	1	0	0	1	1	1	1	0	0	1	6	4	1	4	1			3	2	0	0	0	0	0	0	2	3	3	3	2	1	3	1	3	1	2	2	1	1
2015-01-27	25	5	3	2	1	4	0	0	0	0	1	0	0	1	1	1	1	0	0	1	7	4	2	3	1			3	2	0	0	0	0	0	0	2	3	4	3	2	1	3	1	2	1	2	2	2	2
2015-01-27	33	4	7	3	1	2	1	1	0	1	1	0	1	1	1	1	1	0	1	1	5	4	1	4	1			2	1	0	0	0	0	0	1	3	2	3	3	2	2	3	1	2	1	3	2	1	2
2015-01-27	28	3	7	1	1	2	1	1	0	1	1	0	1	1	1	1	1	1	0	1	5	4	1	6	1			1	1	0	0	0	0	0	0	1	3	3	3	3	2	3	1	1	1	1	1	1	1
2015-01-27	27	5	4	1	1	2	0	1	0	0	0	0	0	0	1	1	1	0	0	1	7	4	2	4	1			2	2	0	0	0	0	0	0	2	2	3	2	3	2	3	1	2	1	1	2	2	3
2015-01-27	26	2	5	8	1	2	1	1	0	1	1	0	0	1	1	1	1	0	0	1	3	5	2	3	1			2	2	0	0	0	0	0	1	3	4	4	3	3	2	3	2	2	1	2	2	1	1
2015-01-27	32	5	2	4	1	2	0	1	0	0	1	0	0	0	0	0	1	0	0	1	6	4	1	3	1			3	1	0	0	0	0	0	1	2	2	3	3	2	3	3	1	2	1	1	2	2	3
2015-01-27	18	1	5	0	1	4	0	1	0	0	1	0	0	1	1	1	1	0	0	1	3	3	2	2	1			2	1	0	0	0	0	0	0	2	3	3	3	3	2	4	1	1	1	1	1	1	1
2015-01-27	25	2	7	4	1	2	1	1	0	1	1	0	0	1	1	1	1	0	0	1	4	5	2	3	1			3	2	0	0	0	0	0	0	2	3	4	3	3	2	3	1	2	1	2	2	1	2
2015-01-27	25	4	5	2	1	2	0	1	0	0	1	0	0	1	1	0	1	0	0	1	5	5	2	5	0	.		2	1	0	0	0	0	0	1	3	2	3	2	2	3	3	2	2	1	1	2	1	1
2015-01-27	22	1	7	0	1	2	1	1	0	1	1	0	1	1	1	1	1	1	1	1	5	4	1	2	1			2	1	0	0	0	0	0	1	2	3	3	3	3	2	3	2	2	1	1	2	2	2
2015-01-27	18	1	5	0	1	4	1	1	0	1	0	0	0	1	1	0	1	0	0	0	6	3	2	1	0	6	6	4	2	0	0	0	0	0	0	3	3	3	3	3	3	4	2	2	1	3	2	2	2
2015-01-27	24	1	7	0	1	3	0	0	0	0	0	0	0	0	0	0	1	0	0	1	3	3	1	1	0	8	8	5	2	0	0	0	0	0	0	2	3	3	2	2		4	1	2	1	2	3	3	3
2015-01-15	35	3	7	6	1	4	0	1	0	0	1	0	0	1	1	0	1	1	1	1	9	6	2	5	1			1	3	0	0	0	0	0	0	2	2	4	4	4	2	2	2	4	1	1	1	1	1
2015-01-27	23	1	7	0	1	4	0	0	0	0	1	0	0	1	1	1	1	0	0	1	4	4	2	1	0	8	8	5	2	0	0	0	0	0	0	1	3	3	3	2	2	3	1	2	1	1	3	3	3
2015-01-15	25	2	7	2	1	2	1	1	0	1	1	0	0	1	1	0	1	0	1	1	5	4	1	3	1			1	2	0	0	0	0	0	0	1	2	4	4	4	1	4	1	4	1	1	1	1	1
2015-01-15	38	8	7	4	1	6	0	1	0	0	1	0	0	1	1	0	1	1	1	1	10	6	2	7	1			1	2	0	0	0	0	0	1	1	2	4	4	4	2	4	1	4	1	1	1	1	1
2015-01-12	34	8	7	1	1	2	0	0	0	0	1	0	0	1	1	0	1	0	0	1	10	5	2	4	1			1	2	0	0	0	0	0	0	1	3	3	4	4	2	4	2	4	1	2	3	1	1
2015-01-15	28	2	5	10	1	3	1	1	1	1	1	0	0	1	1	0	1	1	0	1	9	5	1	4	1			1		0	0	0	0	0	0	1	3	4	4	4	3	4	1	4	2	1	2	1	1
2015-01-15	22	2	2	8	1	4	0	0	0	0	1	0	0	1	0	0	1	1	0	1	4	4	1	2	0	6	6	4	1	0	0	0	0	0	1	1	2	3	4	4	1	4	1	4	1	2	3	3	3
2015-01-15	35	6	6	2	1	2	0	1	0	0	1	0	0	1	0	0	1	0	0	1	8	6	2	3	0	8	8	2	2	0	0	0	0	0	0	1	3	4	4	4	2	4	2	2	1	1	3	1	1
2015-01-15	39	6	7	6	0	2	0	1	0	0	1	0	0	1	1	0	1	0	0	1	8	5	2	4	1			2	2	0	0	0	0	0	0	1	3	4	4	4	2	2	1	4	1	1	2	1	1
2015-01-13	20	1	7	0	1	2	0	0	0	0	1	0	0	0	1	0	1	1	1	1	3	3	1	3	1			3	2	0	1	0	0	0	0	2	2		4	4	2	4	1	4	1	1	1	1	1
2015-01-13	30	8	4	1	1	2	1	1	0	0	0	0	0	1	1	0	1	0	0	1	10	6	2	5	0	8	8	1	3	0	0	0	0	0	0	1	3	3	4	4	3	4	1	3		1	2	1	1
2015-01-16	22	3	3	5	1	2	0	0	0	0	0	0	0	0	1	0	1	0	0	1	4	4	2	3	1	.		2	2	0	0	0	0	0	0	2	3	3	4	3	2	3	1	2	1	2	1	1	2
2015-01-22	25	4	5	1	1	4	0	1	0	0	1	0	0	1	1	1	1	0	0	1	6	4	1	3	1			2	2	0	0	0	0	0	1	2	3	4	2	3	3	3	1	1	1	1	2	1	1
2015-01-16	25	2	5	10	1	4	0	1	0	1	1	0	0	1	1	1	1	1	1	1	5	5	2	4	1			2	1	0	0	0	0	0	0	1	3	3	4	3	1	2	1	2	1	1	2	2	2
2015-01-23	39	6	5	6	1	2	0	0	0	0	1	0	0	1	1	0	1	0	0	1	7	4	2	4	1	.		2	2	0	0	0	0	0	1	2	3	3	3	2	2	3	2	1	1	1	2	2	2
2015-01-20	18	2	5	1	1	3	0	1	0	0	1	0	0	1	1	0	1	0	0	1	4	4	2	2	1			2	2	0	0	0	0	0	0	3	3	2	3	2	3	4	2	2	1	2	2	1	1
2015-01-23	26	2	6	8	1	2	1	1	1	1	1	0	1	1	1	1	1	1	1	1	5	4	1	4	1			2	1	0	0	0	0	0	1	1	3	3	4	3	2	3	1	2	1	2	2	1	1
2015-01-23	22	1	7	0	1	4	1	0	0	1	1	0	0	1	1	0	1	0	1	1	3	3	1	2	1			2	1	0	0	0	0	0	0	3	2	3	2	2	2	3	2	1	2	2	1	2	3
2015-01-15	29	2	3	13	1	4	1	1	1	1	1	1	0	1	1	1	1	1	1	1	3	3	1	2	1			1	2	0	0	0	0	0	1	3	3	1	3	4	2	3	1	2	1	1	2	1	1
2015-01-23	29	3	7	4	1		1	1	1	1	1	1	1	1	1	0	1	1	1	1	4	3	1	4	1	.		1	1	0	0	0	0	0	0	2	3	3	4	3	2	3	2	1	1	1	1	1	1
2015-01-23	27	2	7	6	1	2	0	1	0	0	1	0	0	1	1	0	1	0	0	1	5	3	2	2	1			3	2	0	0	0	0	0	0	2	3	4	3	3	2	3	2	1	1	2	2	1	1
2015-01-14	19	2	4	2	1	5	0	0	0	0	0	0	0	1	1	1	1	1	0	1	3	4	2	2	1			1	3	0	0	0	0	0	0	4	3	4	4	3	2	3	1	3	2	2	3	2	2
2015-01-16	25	3	5	2	1	4	0	1	0	0	1	0	0	1	1	0	1	0	0	1	6	5	2	4	1			1	2	0	0	0	0	0	0	1	3	3	3	2	1	2	1	1	1	1	2	1	1
2015-01-19	42	7	7	5	1	4	0	1	0	0	1	0	0	1	1	1	1	0	0	1	9	5	2	4	1			1	3	0	0	0	0	0	0	2	3	3	4	2	2	4	1	2	1	2	2	1	2
2015-01-16	30	5	6	1	1	4	0	1	0	0	1	0	0	1	1	0	1	0	0	1	6	4	2	5	1			1	2	0	0	0	0	0	1	3	2	3	3	4		4	1	2	1	2	1	1	2
2015-01-15	35	5	6	4	1	6	0	1	0	0	0	0	0	1	1	0	1	0	0	1	6	4	1	2	1			2	2	0	0	0	0	0	0	4	3	3	4	3	3	3	1	2	1	2	2	1	2
2015-01-15	23	2	7	1	1	4	0	1	0	0	1	0	0	1	1	1	1	0	1	1	4	5	2	4	1			1	1	0	0	0	0	0	0	3	3	4	4	3	2	4	1	2	2	1	2	1	2
2015-01-12	24	2	7	2	1	4	0	0	0	0	1	0	0	1	1	1	1	0	0	1	3	3	2	2	1			3	2	0	0	0	0	0	0	3	3	4	3	2	2	4	4	3	1	1	2	2	2
2015-01-15	37	6	4	6	0	2	0	0	0	0	0	0	0	0	0	0	1	0	0	1	5	7	2	6	1			2	1	0	0	0	0	0	0	2	3	3	3	4	3	2	3	2	1	2	2	2	2
2015-01-20	26	2	5	9	1	3	0	0	0	0	1	0	0	1	1	1	1	0	0	1	4	4	2	3	1			3	3	0	0	0	0	0	0	2	3	4	3	3	3	1	2	2	1	2	1	2	3
2015-01-20	30	6	5	1	1	4	1	1	0	1	1	0	0	1	1	1	1	0	1	1	6	7	2	2	1			2	2	0	0	0	0	0	0	2	2	3	3	2	2	3	1	2	1	2	3	2	2
2015-01-20	29	1	7	0	1	2	1	1	0	1	1	0	0	1	1	0	1	1	1	1	2	3	1	3	1			1	2	0	0	0	0	0	1	3	2	4		3		3	2	1	1	1	2	1	2
2015-01-19	27	2	5	9	1	4	1	1	0	0	1	0	0	1	1	0	1	0	0	1	3	4	2	5	1			1	2	0	0	0	0	0	0	2	3	4	3	3	3	2	3	2	1	1	2	1	1
2015-01-20	27	2	7	4	1	2	0	1	0	0	0	0	0	1	1	0	1	0	0	1	4	4	2	2	1			2	2	0	0	0	0	0	0	2	3	3	4	3	3	3	2	1	1	1	2	1	1
2015-01-22	24	1	7	0	1	2	1	1	1	1	1	0	0	1	1	1	1	0	0	1	3	4	1	3	1			1	1	0	0	0	0	0	0	2	3	4	3	3		4	1	2	1	2	1	1	1
2015-01-22	19	1	6	0	1	4	1	1	0	1	1	0	1	1	1	1	1	1	1	1	6	4	1	3	1			2	2	0	0	0	0	0	0	2	3	3	4	2	2	4	2	1	1	2	2	2	2
2015-01-14	22	1	7	1	1		1	1	1	1	1	0	0	1	1	1	1	1	1	1	3	3	1	3	1			1	1	0	0	0	0	0	0	3	3	1	3	1	3	1	3	1	3	1	1	1	1
2015-01-22	40	9	6	3	1	4	0	1	0	0	1	0	0	1	1	0	1	0	0	1	10	6	2	7	1			2	2	0	0	0	0	0	1	2	2	3	3	3	2	3	3	2	1	1	2	1	1
2015-01-12	18	1	5	0	1	3	1	1	0	1	1	0	0	1	1	1	1	0	0	1	4	3	2	2	1			2	2	0	0	0	0	0	0	1	2	1	2	1	2	4	1	2	1	2	2	2	2
2015-01-13	23	3	6	2	1	2	0	1	0	0	0	0	0	1	1	0	1	0	0	1	4	3	1	7	1			1	2	0	0	0	0	0	0	4	4	4	4	4	3	2	1	3	1	1	3	1	1
2015-01-13	31	5	6	5	1		1	1	1	1	1	0	0	1	1	1	1	1	0	1	9	6	1	7	1			1	2	0	0	0	0	0	0	3	4	3	4	4	4	4	1	1	1	2	2	1	1
2015-01-12	29	3	7	4	1	6	0	0	0	0	1	0	0	0	0	0	0	0	0	1	5	3	1	3	1			1	2	0	0	0	0	0	0	1	4	2	4	2	1	2	1	4	1	1	2	1	2
2015-01-12	23	3	2	5	1	6	1	1	1	1	1	1	0	1	1	1	1	0	1	1	1	2	2	3	1			2	2	0	0	0	0	0	0	4	4	4	4	3	1	4	1	4	1	2	2	2	1
2015-01-12	23	2	2	3	0	3	1	1	1	1	1	0	0	0	0	0	0	0	0	1	3	4	2	1	0	2	2	5		0	0	0	0	1	0	1	3	3	4	4	2	4	3	2	3	4	3	2	3
2015-01-13	20	1	7	0	1	4	0	1	0	0	1	0	0	1	1	1	1	1	0	1	2	3	2	1	1			3	2	0	0	0	0	0	0	4	2	4	4	3	3	4	1	4	1	1	3	2	3
2015-01-13	38	6	6	2	0	2	0	1	0	0	1	0	0	1	1	1	1	0	0	1	7	4	1	3	1			1	2	0	0	0	0	0	0	3	3	4	3	4	1	4	1	1	4	1	3	1	2
2015-01-13	22	1	7	0	1	4	1	1	0	1	1	0	0	1	1	1	1	0	1	1	6	4	1	3	0	1	1	3	1	0	0	0	0	0	0	4	4	4	3	4	4	4	1	4	4	1	2	3	3
2015-01-13	26	4	7	1	1	4	0	1	0	0	1	0	0	1	1	0	1	1	0	1	5	3	2	3	0	4	4	3	2	0	0	0	0	0	0	4	2	4	4	3	2	3	1	2	2	2	2	2	2
2015-01-13	27	2	7	3	1	4	1	0	0	0	1	0	0	1	0	0	1	1	1	1	3	3	1	3	1			1	2	0	0	0	0	0	0	4	4	4	4	4		4	1	4	1	1	1	1	1
2015-01-13	35	6	7	2	1	4	0	0	0	0	0	0	0	1	1	0	1	0	0	1	7	4	2	6	1			3	2	0	0	0	0	0	0	4	4	4	3	3		3	1	1	1	2	2	2	2
2015-01-12	20	3	2	2	1	4	0	1	0	0	1	0	0	1	1	0	1	1	0	1	4	3	1	3	1			2	2	0	0	0	0	0	0	4	2	2	4	4	4	2	2	4	1	4	2	2	4
2015-01-12	28	4	4	2	1	3	0	0	0	0	1	0	0	1	1	0	1	0	1	1	5	4	2	4	1			1	2	0	0	0	0	0	0	2	3	4	1	4	2	2	1	4	1	1	2	2	2
2015-01-12	17	1	4	0	1	2	0	1	0	0	1	0	0	1	1	1	1	1	0	1	4	3	2	4	1			1	3	0	0	0	0	0	0	4	1		4	3	3	1	1	2	1	1	2	2	2
2015-01-12	17	1	4	0	1		0	1	0	0	0	0	0	1	1	1	1	0	0	1	4	3	2	4	1			1	2	0	0	0	0	0	0	2	2	2	3	3	1	4	1	4	1	1	1	2	1
2015-01-13	28	4	7	3	1		1	1	1	1	1	0	0	1	1	1	1	0	1	1	7	4	1	4	1			1	2	0	0	0	0	0	0	4	4	4	4	3	4	4	1	2	1	1	1	1	1
2015-01-14	21	2	4	4	1		0	1	0	0	1	0	0	0	0	0	1	0	0	1	4	3	2	1	0	6	6	5	3	0	0	0	0	0	0	4	3	4	4	3		3	1	1	2	1	2	2	2
2015-01-14	29	5	4	2	1		0	0	0	0	1	0	0	1	1	0	1	0	0	1	3	3	1	2	0	6	6	3	2	0	0	0	0	0	0	3	4	3	3	3	3	3	1	4	1	2	2	1	2
2015-01-16	29	2	2	14	1		1	1	0	1	1	0	0	1	1	0	1	0	0	1	4	4	1	5	0	1	1	3	1	0	0	0	0	0	0	2	3	2	3	1	3	3	2	1	2	2	2	1	3
2015-01-16	28	3	5	6	1		0	1	0	0	1	0	0	1	1	0	1	0	0	1	3	4	1	2	0	.		1	2	0	0	0	0	0	0	3	3		4	3	2	3	1	1	2	1	2	2	2
2015-01-15	22	1	7	0	1		1	0	0	1	1	0	0	1	0	0	1	0	1	1	5	4	1	3	0	4	4	3	1	0	0	0	0	0	0		2	4		3		2	1	2	2	2	2	2	3
2015-01-15	22	1	7	0	1		0	1	0	0	1	0	0	1	1	0	1	0	0	1	3	3	2	2	0	6	6	3	2	0	0	0	0	0	0	4	3	2	4	3	1	1	2	1	1	1	2	2	3
2015-01-12	20	2	5	2	1		0	1	0	0	1	0	0	1	0	0	1	0	0	1	6	5	1	4	1			1	3	0	0	0	0	0	0	1	3	4	4	4	2	3	2			1	2	1	1
2015-01-15	19	1	6	0	1		0	1	1	0	1	0	0	1	1	1	1	1	1	1	3	3	2	2	1			1	2	0	0	0	0	0	0	3	4	3	3	4	1	3	1	2	1	1	2	1	1
2015-01-15	20	1	7	0	1		0	1	0	0	1	0	0	1	1	0	1	1	0	1	3	4	2	3	1			3	2	0	0	0	0	0	0	4	3	4	3	3		3	1	2	1	2	1	1	2
2015-01-15	38	7	5	2	1		0	1	0	0	1	0	0	1	1	0	1	1	0	1	10	6	2	6	9			3	3	0	0	0	0	0	0	1	3	4	4	4	2	4	1	4	1	1	2	1	3
2015-01-12	26	4	5	1	1		0	0	0	0	1	0	0	1	1	0	1	0	0	1	6	4	2	3	1					0	0	0	0	0	0	1	2	4	4	4	2	3	1	4		1	2	1	1
2015-01-12	33	7	3	2	1		0	1	0	0	1	0	0	1	1	0	1	1	1	1	9	5	1	2	1			1	2	0	0	0	0	0	0	1	2	2	4	4	2	4	1	4		1	4	1	1
2015-01-12	19	1	6	0	1		1	1	0	0	1	0	0	1	1	0	1	0	0	1	3	6	1	5	1			1	3	0	0	0	0	0	0	1	3		4	4	2	2	2			1	1	1	1
2015-01-19	20	1	7	0	1		1	1	1	1	1	0	0	1	1	1	1	1	0	1	3	4	1	2	1			1	2	0	0	0	0	0	0	2	3	4	4	3	2	3	3	2	1	2	2	1	1
2015-01-12	19	1	9	0	0		0	1	0	0	1	0	0	1	1	1	0	0	0	1	9	4	2	2	1			1	3	0	0	0	0	0	0	1	2	2	4	4	2	4	1	4	1	1	1	1	1
[truncated: 13 more columns]
